# Supplementary material for: Toxicity Associated with Pembrolizumab Monotherapy in Patients with Gastrointestinal Cancers: A Systematic Review of Clinical Trials
Source: Biomedicines. 2025 Jan 18;13(1):229. doi: 10.3390/biomedicines13010229 (PMC11762711; doi:10.3390/biomedicines13010229)
Supplement: Supplementary file 1 [file biomedicines-13-00229-s001.zip]

Archive with 1 entries (1 files):
- biomedicines-3415302-supplementary.pdf
